# Supplementary material for: Behavior of Auramine O in the Aqueous Solution of Two Kolliphors and Their Mixture
Source: Molecules. 2022 Dec 2;27(23):8493. doi: 10.3390/molecules27238493 (PMC9740790; doi:10.3390/molecules27238493)
Supplement: Supplementary file 1 [file molecules-27-08493-s001.zip]

Archive with 1 entries (1 files):
- molecules-2028255-supplementary.pdf
